# Supplementary material for: Determinants of uptake of first dose of intermittent preventive treatment among pregnant women in a secondary health Centre in Maiduguri, Nigeria
Source: BMC Pregnancy Childbirth. 2020 Nov 25;20:726. doi: 10.1186/s12884-020-03388-8 (PMC7687802; doi:10.1186/s12884-020-03388-8)
Supplement: Supplementary file 2 — Additional file 2. Data set This data set on IPTp coverage among antenatal care attendees of the health facility is presented in a Microsoft Excel spreadsheet. Information for each respondent is presented in one row. [file 12884_2020_3388_MOESM2_ESM.xlsx]

## Sheet: Sheet1
SNO	AGEGRP	FAM_TYPE	EDUCATION	OCCUPATION	INCOME	RESIDENCY	GRAVIDITY	Period_Amenorrhea	Miscarriage_Hx	aware_ITN	Chliroquine	Fansidar	two_tab	three_tab	four_tab	IPT_harm	IPT_empty	MOT1	MOT2	MOT3	MOT4	MOT5	MOT6	BSKILLS1	BSKILLS2	IPT_UPTAKE
1	20andabove	monogamy	none	UNEMPLOYED	0	permanentresident	2	5	no	yes	yes	yes	no	yes	no	don't know	don't know	neither bad nor good	neither bad nor good	neither unpleasant nor pleasant	somewhat pleasant	mostly true	mostly true	very easy	easy	Taken IPT
2	20andabove	polygamy	none	EMPLOYED	2000	permanentresident	7	5	no	yes	no	yes	no	yes	no	yes	yes	very good	somewhat good	somewhat pleasant	very pleasant	very true	very true	very easy	very easy	Not taken IPT
3	20andabove	monogamy	primary	UNEMPLOYED	0	permanentresident	2	4	no	yes	yes	no	no	yes	don't know	no	no	very good	very good	somewhat pleasant	very pleasant	TRUE	mostly true	easy	easy	Taken IPT
4	20andabove	monogamy	none	UNEMPLOYED	0	IDP	3	5	yes	yes	yes	don't know	don't know	don't know	yes	yes	no	somewhat good	somewhat good	neither unpleasant nor pleasant	somewhat pleasant	mostly true	TRUE	easy	easy	Not taken IPT
5	20andabove	polygamy	none	EMPLOYED	7000	permanentresident	8	5	no	don't know	don't know	don't know	don't know	don't know	don't know	yes	yes	very good	very good	very pleasant	very pleasant	very true	very true	easy	easy	Taken IPT
6	20andabove	polygamy	tertiary	EMPLOYED	15000	IDP	3	5	no	no	don't know	don't know	don't know	don't know	don't know	don't know	no	somewhat good	somewhat good	somewhat pleasant	neither unpleasant nor pleasant	TRUE	TRUE	easy	easy	Not taken IPT
7	20andabove	monogamy	secondary	EMPLOYED	4000	permanentresident	3	5	yes	yes	don't know	yes	don't know	yes	don't know	don't know	don't know	very good	very good	very pleasant	somewhat pleasant	mostly true	very true	very easy	very easy	Taken IPT
8	20andabove	monogamy	none	EMPLOYED	1000	permanentresident	2	4	no	yes	yes	yes	no	yes	no	yes	yes	very good	very good	very pleasant	very pleasant	mostly true	mostly true	easy	easy	Not taken IPT
9	20andabove	monogamy	primary	EMPLOYED	3000	permanentresident	7	5	no	yes	yes	don't know	don't know	don't know	yes	yes	yes	very bad	very bad	very pleasant	very pleasant	mostly true	mostly true	very easy	very easy	Not taken IPT
10	20andabove	monogamy	primary	UNEMPLOYED	0	permanentresident	3	4	no	yes	don't know	don't know	yes	no	no	no	no	somewhat good	somewhat good	somewhat pleasant	somewhat pleasant	mostly true	mostly true	easy	easy	Taken IPT
11	20andabove	monogamy	none	EMPLOYED	1400	IDP	6	5	no	no	yes	no	don't know	don't know	don't know	yes	no	somewhat bad	somewhat bad	someaht unpleasant	someaht unpleasant	mostly true	TRUE	very easy	very easy	Taken IPT
12	20andabove	monogamy	tertiary	UNEMPLOYED	0	IDP	4	5	no	yes	yes	yes	no	yes	no	don't know	yes	very good	very good	very pleasant	very pleasant	mostly true	very true	very easy	very easy	Taken IPT
13	20andabove	monogamy	primary	EMPLOYED	20000	permanentresident	3	5	no	yes	no	yes	no	no	yes	yes	yes	neither bad nor good	neither bad nor good	neither unpleasant nor pleasant	neither unpleasant nor pleasant	TRUE	TRUE	easy	easy	Not taken IPT
14	20andabove	monogamy	none	UNEMPLOYED	0	permanentresident	3	4	no	yes	no	yes	no	yes	don't know	yes	yes	somewhat good	somewhat good	very pleasant	very pleasant	TRUE	very true	very easy	very easy	Taken IPT
15	20andabove	polygamy	tertiary	EMPLOYED	8000	IDP	2	5	no	no	no	yes	no	yes	no	yes	yes	very good	very good	very pleasant	somewhat pleasant	mostly true	mostly true	very easy	very easy	Not taken IPT
16	20andabove	monogamy	none	UNEMPLOYED	0	permanentresident	7	5	yes	don't know	don't know	don't know	don't know	don't know	don't know	yes	yes	somewhat good	somewhat good	somewhat pleasant	somewhat pleasant	mostly true	mostly true	very easy	very easy	Not taken IPT
17	less20	polygamy	none	UNEMPLOYED	0	permanentresident	1	5	no	no	no	no	don't know	don't know	don't know	no	no	very good	very good	very pleasant	very pleasant	TRUE	TRUE	easy	easy	Not taken IPT
18	20andabove	monogamy	primary	EMPLOYED	8000	permanentresident	2	5	yes	yes	no	yes	yes	no	no	yes	yes	somewhat good	somewhat good	somewhat pleasant	somewhat pleasant	mostly true	mostly true	very easy	very easy	Not taken IPT
19	20andabove	monogamy	none	UNEMPLOYED	0	IDP	2	5	no	yes	yes	no	yes	yes	no	yes	no	somewhat good	somewhat good	somewhat pleasant	somewhat pleasant	TRUE	TRUE	easy	easy	Not taken IPT
20	20andabove	monogamy	primary	UNEMPLOYED	0	permanentresident	3	5	no	no	yes	no	don't know	don't know	don't know	yes	yes	somewhat good	somewhat good	somewhat pleasant	neither unpleasant nor pleasant	mostly true	mostly true	easy	easy	Taken IPT
21	20andabove	monogamy	secondary	UNEMPLOYED	0	permanentresident	2	5	no	yes	don't know	yes	no	yes	no	don't know	don't know	very good	very good	very pleasant	very pleasant	very true	very true	very easy	easy	Not taken IPT
22	20andabove	polygamy	tertiary	UNEMPLOYED	0	permanentresident	7	5	no	yes	don't know	don't know	no	yes	no	no	no	very good	somewhat good	very pleasant	somewhat pleasant	TRUE	TRUE	easy	easy	Not taken IPT
23	20andabove	monogamy	secondary	UNEMPLOYED	0	permanentresident	1	5	no	yes	no	yes	no	yes	no	yes	yes	somewhat good	somewhat good	somewhat pleasant	somewhat pleasant	mostly true	mostly true	very easy	very easy	Not taken IPT
24	less20	monogamy	secondary	EMPLOYED	17000	permanentresident	1	5	no	no	don't know	don't know	don't know	don't know	don't know	no	no	neither bad nor good	somewhat good	somewhat pleasant	neither unpleasant nor pleasant	TRUE	TRUE	very easy	very easy	Not taken IPT
25	20andabove	monogamy	none	EMPLOYED	4000	IDP	8	5	no	no	no	no	yes	no	no	no	no	somewhat good	somewhat good	somewhat pleasant	somewhat pleasant	TRUE	untrue	easy	easy	Not taken IPT
26	20andabove	polygamy	tertiary	UNEMPLOYED	0	permanentresident	2	5	no	don't know	don't know	yes	yes	yes	don't know	yes	yes	very good	very good	somewhat pleasant	somewhat pleasant	mostly true	mostly true	very easy	very easy	Not taken IPT
27	20andabove	polygamy	primary	UNEMPLOYED	0	permanentresident	4	5	yes	yes	yes	don't know	yes	don't know	don't know	yes	yes	very good	very good	very pleasant	very pleasant	very true	very true	very easy	very easy	Taken IPT
28	20andabove	monogamy	secondary	EMPLOYED	13000	IDP	7	5	no	yes	no	yes	no	no	no	yes	yes	somewhat good	somewhat good	somewhat pleasant	very pleasant	mostly true	mostly true	very easy	very easy	Taken IPT
29	20andabove	monogamy	none	EMPLOYED	5000	IDP	4	5	no	yes	yes	no	no	yes	no	no	no	very good	very good	very pleasant	very pleasant	very true	very true	very easy	very easy	Taken IPT
30	20andabove	polygamy	none	UNEMPLOYED	0	permanentresident	3	4	no	yes	no	yes	no	no	yes	no	no	very good	very good	very pleasant	very pleasant	very true	very true	easy	very easy	Not taken IPT
31	20andabove	polygamy	none	UNEMPLOYED	0	permanentresident	5	4	no	yes	no	yes	no	yes	no	no	no	very good	very good	very pleasant	somewhat pleasant	TRUE	very true	easy	easy	Not taken IPT
32	20andabove	monogamy	primary	EMPLOYED	9000	permanentresident	13	5	no	yes	no	don't know	don't know	don't know	don't know	don't know	no	somewhat good	somewhat good	somewhat pleasant	somewhat pleasant	TRUE	very true	very easy	easy	Not taken IPT
33	20andabove	polygamy	none	EMPLOYED	2000	permanentresident	7	5	no	no	yes	yes	don't know	don't know	yes	yes	yes	very good	very good	very pleasant	very pleasant	very true	very true	easy	easy	Taken IPT
34	20andabove	monogamy	tertiary	EMPLOYED	2000	permanentresident	3	5	no	no	don't know	don't know	don't know	don't know	don't know	don't know	don't know	neither bad nor good	somewhat bad	very pleasant	somewhat pleasant	untrue	TRUE	easy	hard	Not taken IPT
35	20andabove	polygamy	primary	EMPLOYED	7000	permanentresident	6	5	no	no	no	yes	no	yes	yes	yes	yes	very good	somewhat good	very pleasant	very pleasant	very true	mostly true	very easy	very easy	Taken IPT
36	20andabove	monogamy	primary	EMPLOYED	2500	IDP	8	5	no	yes	yes	don't know	don't know	don't know	no	no	no	somewhat good	very good	very pleasant	very pleasant	mostly true	TRUE	easy	easy	Taken IPT
37	20andabove	monogamy	primary	UNEMPLOYED	0	IDP	2	5	yes	no	no	no	no	no	yes	yes	no	very good	very good	very pleasant	somewhat pleasant	TRUE	untrue	easy	easy	Not taken IPT
38	20andabove	monogamy	secondary	EMPLOYED	5000	permanentresident	4	5	no	no	no	don't know	don't know	don't know	don't know	no	no	very good	somewhat good	very pleasant	somewhat pleasant	TRUE	TRUE	easy	easy	Taken IPT
39	20andabove	monogamy	secondary	EMPLOYED	4000	permanentresident	3	5	no	yes	no	yes	no	yes	no	yes	yes	somewhat good	somewhat good	somewhat pleasant	somewhat pleasant	mostly true	mostly true	very easy	very easy	Not taken IPT
40	20andabove	monogamy	none	UNEMPLOYED	0	permanentresident	10	4	no	no	no	no	don't know	don't know	don't know	yes	yes	somewhat good	very good	neither unpleasant nor pleasant	very pleasant	untrue	TRUE	easy	easy	Not taken IPT
41	20andabove	polygamy	none	EMPLOYED	5000	permanentresident	4	4	yes	no	don't know	don't know	don't know	don't know	don't know	don't know	don't know	neither bad nor good	neither bad nor good	neither unpleasant nor pleasant	neither unpleasant nor pleasant	mostly true	TRUE	easy	easy	Not taken IPT
42	20andabove	monogamy	none	UNEMPLOYED	0	permanentresident	4	5	no	yes	yes	no	yes	no	no	yes	yes	neither bad nor good	somewhat good	neither unpleasant nor pleasant	very unpleasant	very untrue	very untrue	very hard	very hard	Taken IPT
43	20andabove	monogamy	secondary	UNEMPLOYED	0	permanentresident	2	5	yes	yes	don't know	don't know	don't know	don't know	don't know	no	no	very good	somewhat good	very unpleasant	neither unpleasant nor pleasant	mostly untrue	TRUE	very easy	easy	Not taken IPT
44	20andabove	monogamy	none	EMPLOYED	11000	permanentresident	10	5	no	yes	no	yes	no	yes	no	yes	no	very good	very good	somewhat pleasant	somewhat pleasant	TRUE	TRUE	easy	easy	Taken IPT
45	20andabove	polygamy	secondary	EMPLOYED	18000	IDP	4	5	no	yes	yes	no	no	no	yes	yes	yes	somewhat good	somewhat good	somewhat pleasant	somewhat pleasant	TRUE	TRUE	easy	easy	Not taken IPT
46	20andabove	polygamy	none	UNEMPLOYED	0	IDP	8	4	no	no	yes	no	yes	no	no	yes	yes	somewhat good	somewhat good	somewhat pleasant	somewhat pleasant	mostly true	mostly true	easy	easy	Taken IPT
47	less20	monogamy	none	EMPLOYED	3000	permanentresident	3	5	no	yes	yes	yes	yes	yes	yes	yes	don't know	very good	very good	very pleasant	very pleasant	very true	very true	very hard	very easy	Not taken IPT
48	20andabove	monogamy	secondary	EMPLOYED	12000	permanentresident	2	5	no	yes	no	yes	no	yes	don't know	no	no	very good	very good	very pleasant	very pleasant	TRUE	TRUE	easy	easy	Taken IPT
49	20andabove	monogamy	primary	EMPLOYED	6000	IDP	3	5	no	don't know	no	don't know	no	no	no	no	no	neither bad nor good	neither bad nor good	somewhat pleasant	neither unpleasant nor pleasant	mostly true	mostly true	hard	hard	Taken IPT
50	20andabove	monogamy	secondary	UNEMPLOYED	0	permanentresident	3	4	no	yes	no	yes	no	yes	no	no	no	very good	very good	very pleasant	very pleasant	TRUE	TRUE	easy	easy	Taken IPT
51	20andabove	monogamy	secondary	UNEMPLOYED	0	permanentresident	3	5	no	don't know	don't know	no	yes	no	no	no	don't know	somewhat good	somewhat good	somewhat pleasant	very pleasant	TRUE	mostly true	easy	easy	Not taken IPT
52	20andabove	polygamy	none	UNEMPLOYED	0	permanentresident	4	4	no	yes	no	yes	no	yes	no	yes	no	very good	very good	very pleasant	very pleasant	TRUE	TRUE	very easy	very easy	Taken IPT
53	20andabove	monogamy	secondary	UNEMPLOYED	0	permanentresident	3	5	no	yes	yes	no	yes	no	no	yes	yes	very good	very good	very pleasant	very pleasant	very true	very true	very easy	very easy	Not taken IPT
54	20andabove	monogamy	secondary	UNEMPLOYED	0	permanentresident	3	5	yes	yes	yes	no	no	yes	no	no	no	very good	very good	very pleasant	very pleasant	TRUE	TRUE	easy	easy	Taken IPT
55	20andabove	monogamy	tertiary	UNEMPLOYED	0	permanentresident	1	4	yes	no	no	yes	no	yes	no	no	no	very good	somewhat good	somewhat pleasant	very pleasant	mostly true	TRUE	very easy	very easy	Not taken IPT
56	20andabove	monogamy	none	UNEMPLOYED	0	permanentresident	4	5	no	yes	no	yes	no	yes	no	don't know	don't know	very good	very good	very pleasant	very pleasant	very true	very true	very easy	very easy	Taken IPT
57	20andabove	monogamy	primary	EMPLOYED	5000	permanentresident	6	4	yes	yes	no	yes	no	yes	no	yes	no	very good	very good	somewhat pleasant	somewhat pleasant	very true	very true	very easy	very easy	Taken IPT
58	less20	polygamy	none	UNEMPLOYED	0	IDP	2	4	no	no	yes	no	yes	no	don't know	yes	yes	somewhat good	very good	somewhat pleasant	somewhat pleasant	mostly true	mostly true	easy	very easy	Not taken IPT
59	20andabove	monogamy	secondary	UNEMPLOYED	0	permanentresident	4	5	no	yes	no	yes	yes	no	no	don't know	don't know	somewhat good	somewhat good	somewhat pleasant	somewhat pleasant	mostly true	mostly true	very easy	very easy	Not taken IPT
60	20andabove	polygamy	none	UNEMPLOYED	0	IDP	8	5	no	yes	don't know	don't know	don't know	yes	don't know	no	yes	somewhat bad	neither bad nor good	very pleasant	very pleasant	TRUE	TRUE	easy	hard	Taken IPT
61	20andabove	monogamy	secondary	EMPLOYED	9000	permanentresident	7	5	yes	yes	no	yes	yes	yes	yes	yes	yes	somewhat good	somewhat good	somewhat pleasant	somewhat pleasant	mostly true	mostly true	very easy	very easy	Taken IPT
62	20andabove	monogamy	tertiary	UNEMPLOYED	0	IDP	1	5	no	no	no	no	no	no	no	no	no	somewhat good	somewhat good	somewhat pleasant	somewhat pleasant	TRUE	TRUE	easy	easy	Not taken IPT
63	20andabove	monogamy	none	EMPLOYED	2000	IDP	5	5	no	yes	don't know	yes	don't know	don't know	yes	don't know	yes	very good	very good	somewhat pleasant	somewhat pleasant	mostly true	very true	very easy	very easy	Not taken IPT
64	20andabove	polygamy	primary	UNEMPLOYED	0	permanentresident	7	5	yes	no	don't know	don't know	don't know	don't know	don't know	no	no	very good	very good	very pleasant	very pleasant	untrue	TRUE	easy	easy	Not taken IPT
65	20andabove	polygamy	none	EMPLOYED	13000	permanentresident	4	5	no	no	no	no	no	yes	no	no	no	somewhat good	somewhat good	very pleasant	very pleasant	mostly true	mostly true	very easy	very easy	Taken IPT
66	20andabove	monogamy	tertiary	UNEMPLOYED	0	permanentresident	2	4	no	yes	no	yes	no	yes	no	no	no	very good	very good	very pleasant	very pleasant	TRUE	TRUE	easy	easy	Taken IPT
67	20andabove	monogamy	none	UNEMPLOYED	0	IDP	2	5	yes	yes	don't know	don't know	don't know	don't know	don't know	yes	yes	very good	somewhat good	very pleasant	somewhat pleasant	mostly true	mostly true	very easy	very easy	Not taken IPT
68	20andabove	polygamy	primary	UNEMPLOYED	0	permanentresident	1	5	no	no	don't know	don't know	don't know	don't know	don't know	no	no	very good	very good	very pleasant	very pleasant	TRUE	TRUE	easy	easy	Not taken IPT
69	20andabove	polygamy	none	EMPLOYED	2000	IDP	6	5	no	no	no	no	no	no	no	no	no	somewhat good	somewhat good	neither unpleasant nor pleasant	somewhat pleasant	TRUE	TRUE	easy	hard	Not taken IPT
70	20andabove	monogamy	none	UNEMPLOYED	0	permanentresident	8	5	no	yes	no	yes	no	yes	no	no	no	very good	very good	somewhat pleasant	somewhat pleasant	TRUE	very true	easy	easy	Not taken IPT
71	20andabove	monogamy	tertiary	UNEMPLOYED	0	permanentresident	3	5	no	don't know	don't know	don't know	don't know	don't know	don't know	don't know	don't know	somewhat bad	somewhat bad	someaht unpleasant	neither unpleasant nor pleasant	untrue	mostly untrue	hard	hard	Taken IPT
72	less20	monogamy	none	EMPLOYED	3000	permanentresident	2	5	no	yes	don't know	don't know	don't know	don't know	don't know	yes	yes	very good	very good	very pleasant	very pleasant	very true	very true	very easy	very easy	Not taken IPT
73	less20	monogamy	primary	UNEMPLOYED	0	permanentresident	1	5	no	don't know	don't know	don't know	don't know	don't know	don't know	don't know	don't know	neither bad nor good	neither bad nor good	neither unpleasant nor pleasant	neither unpleasant nor pleasant	mostly true	untrue	easy	easy	Not taken IPT
74	20andabove	monogamy	tertiary	UNEMPLOYED	0	permanentresident	2	5	no	yes	don't know	yes	yes	no	no	no	yes	somewhat good	very good	someaht unpleasant	neither unpleasant nor pleasant	mostly untrue	mostly true	very easy	easy	Taken IPT
75	20andabove	monogamy	primary	UNEMPLOYED	0	permanentresident	4	5	no	yes	no	yes	no	yes	no	yes	yes	somewhat good	somewhat good	very pleasant	very pleasant	mostly true	very true	very easy	very easy	Taken IPT
76	20andabove	monogamy	none	UNEMPLOYED	0	permanentresident	5	5	no	yes	no	yes	no	yes	no	yes	yes	very good	very good	somewhat pleasant	somewhat pleasant	mostly true	mostly true	very easy	very easy	Not taken IPT
77	20andabove	polygamy	none	EMPLOYED	21000	permanentresident	4	4	no	yes	no	yes	no	yes	no	yes	yes	somewhat good	somewhat good	very pleasant	somewhat pleasant	mostly true	very true	very easy	very easy	Not taken IPT
78	less20	polygamy	secondary	UNEMPLOYED	0	permanentresident	4	4	no	yes	yes	no	no	no	yes	no	don't know	very good	very good	very pleasant	very pleasant	very true	very true	very easy	very easy	Not taken IPT
79	20andabove	monogamy	tertiary	UNEMPLOYED	0	permanentresident	4	5	no	yes	yes	no	yes	no	no	yes	yes	somewhat good	somewhat good	very pleasant	very pleasant	mostly true	mostly true	very easy	very easy	Not taken IPT
80	20andabove		primary	EMPLOYED	1500	IDP	2	5	no	yes	no	yes	no	yes	no	no	no	very good	very good	very pleasant	very pleasant	untrue	TRUE	very easy	easy	Not taken IPT
81	20andabove	monogamy	none	UNEMPLOYED	0	permanentresident	6	4	no	yes	yes	don't know	don't know	yes	yes	yes	no	somewhat good	somewhat good	somewhat pleasant	somewhat pleasant	TRUE	TRUE	easy	easy	Not taken IPT
82	20andabove	monogamy	secondary	UNEMPLOYED	0	permanentresident	1	4	yes	yes	no	yes	no	yes	no	yes	no	very good	very good	very pleasant	somewhat pleasant	mostly true	mostly true	very easy	very easy	Not taken IPT
83	20andabove	monogamy	none	UNEMPLOYED	0	permanentresident	4	5	no	no	don't know	don't know	don't know	don't know	don't know	no	no	very good	very good	somewhat pleasant	very pleasant	TRUE	mostly true	easy	easy	Not taken IPT
84	20andabove	monogamy	none	EMPLOYED	1500	IDP	6	4	no	no	no	yes	no	yes	no	yes	yes	very good	very good	very pleasant	very pleasant	TRUE	TRUE	very easy	very easy	Not taken IPT
85	20andabove	polygamy	none	UNEMPLOYED	0	permanentresident	2	4	no	yes	yes	yes	no	yes	no	yes	yes	somewhat good	somewhat good	somewhat pleasant	somewhat pleasant	mostly true	TRUE	very easy	very easy	Not taken IPT
86	20andabove	monogamy	primary	EMPLOYED	5000	permanentresident	4	5	no	yes	yes	yes	yes	yes	yes	yes	yes	very good	very good	very pleasant	very pleasant	very true	TRUE	very easy	very easy	Not taken IPT
87	20andabove	monogamy	secondary	EMPLOYED	3000	permanentresident	2	5	yes	don't know	don't know	yes	don't know	don't know	yes	don't know	don't know	very good	somewhat good	somewhat pleasant	neither unpleasant nor pleasant	mostly true	TRUE	easy	very easy	Taken IPT
88	20andabove	polygamy	none	UNEMPLOYED	0	IDP	3	5	yes	yes	yes	no	yes	no	no	yes	yes	somewhat good	somewhat good	neither unpleasant nor pleasant	neither unpleasant nor pleasant	very true	very true	very easy	very easy	Taken IPT
89	20andabove	polygamy	secondary	UNEMPLOYED	0	IDP	5	4	yes	yes	no	yes	no	yes	no	yes	yes	very good	very good	somewhat pleasant	somewhat pleasant	very true	very true	very easy	very easy	Taken IPT
90	less20	polygamy	none	UNEMPLOYED	0	IDP	1	5	no	don't know	don't know	don't know	no	no	don't know	don't know	don't know	somewhat good	somewhat good	someaht unpleasant	somewhat pleasant	TRUE	TRUE	easy	easy	Not taken IPT
91	20andabove	monogamy	none	EMPLOYED	5000	permanentresident	7	4	no	yes	no	no	yes	no	no	yes	no	neither bad nor good	somewhat bad	neither unpleasant nor pleasant	somewhat pleasant	TRUE	TRUE	hard	hard	Taken IPT
92	20andabove	polygamy	none	EMPLOYED	1500	IDP	7	5	yes	no	don't know	don't know	don't know	don't know	don't know	don't know	don't know	somewhat good	very good	somewhat pleasant	somewhat pleasant	mostly true	TRUE	very easy	very easy	Not taken IPT
93	20andabove	monogamy	secondary	UNEMPLOYED	0	permanentresident	2	4	yes	yes	no	yes	no	yes	no	no	no	somewhat good	somewhat good	very pleasant	very pleasant	TRUE	TRUE	very easy	easy	Not taken IPT
94	20andabove	monogamy	secondary	UNEMPLOYED	0	permanentresident	8	4	no	yes	yes	no	no	no	yes	yes	yes	somewhat good	somewhat good	somewhat pleasant	somewhat pleasant	mostly true	mostly true	very easy	very easy	Not taken IPT
95	20andabove	monogamy	secondary	UNEMPLOYED	0	permanentresident	2	4	no	yes	no	yes	no	yes	no	yes	yes	somewhat good	very good	somewhat pleasant	very pleasant	mostly true	TRUE	very easy	easy	Taken IPT
96	20andabove	polygamy	none	EMPLOYED	5000	IDP	9	5	yes	yes	yes	no	no	yes	no	no	no	somewhat good	very good	somewhat pleasant	very pleasant	TRUE	TRUE	very easy	very easy	Not taken IPT
97	20andabove	polygamy	secondary	EMPLOYED	4000	permanentresident	2	4	yes	yes	don't know	yes	no	yes	no	no	no	somewhat good	very good	somewhat pleasant	very pleasant	TRUE	mostly true	hard	easy	Not taken IPT
98	20andabove	monogamy	none	EMPLOYED	6000	permanentresident	7	5	no	yes	yes	yes	don't know	yes	yes	yes	yes	very good	very good	somewhat pleasant	somewhat pleasant	mostly true	very true	hard	hard	Not taken IPT
99	20andabove	polygamy	secondary	UNEMPLOYED	0	permanentresident	3	5	no	yes	don't know	don't know	don't know	don't know	don't know	no	yes	very good	somewhat good	somewhat pleasant	somewhat pleasant	TRUE	TRUE	easy	easy	Taken IPT
100	20andabove	monogamy	primary	EMPLOYED	15000	permanentresident	1	5	no	yes	don't know	don't know	yes	yes	yes	yes	no	somewhat good	very good	very pleasant	very pleasant	very true	mostly true	easy	very easy	Taken IPT
101	20andabove	monogamy	primary	EMPLOYED	6000	permanentresident	9	5	no	yes	no	yes	no	yes	no	no	yes	somewhat good	somewhat good	somewhat pleasant	somewhat pleasant	mostly true	mostly true	very easy	very easy	Taken IPT
102	20andabove	monogamy	secondary	EMPLOYED	4000	IDP	7	4	no	don't know	don't know	don't know	don't know	don't know	don't know	don't know	no	somewhat good	very good	somewhat pleasant	somewhat pleasant	TRUE	TRUE	easy	easy	Not taken IPT
103	20andabove	monogamy	secondary	UNEMPLOYED	0	permanentresident	4	5	yes	yes	yes	don't know	don't know	yes	don't know	don't know	don't know	neither bad nor good	neither bad nor good	neither unpleasant nor pleasant	somewhat pleasant	mostly true	mostly true	very easy	very easy	Taken IPT
104	20andabove	monogamy	secondary	EMPLOYED	12000	permanentresident	2	5	no	yes	don't know	yes	no	yes	no	yes	don't know	somewhat good	somewhat good	somewhat pleasant	somewhat pleasant	mostly true	mostly true	easy	easy	Not taken IPT
105	20andabove	monogamy	primary	EMPLOYED	4000	IDP	3	5	no	no	don't know	don't know	don't know	don't know	don't know	yes	no	neither bad nor good	very good	very pleasant	very pleasant	untrue	TRUE	easy	easy	Not taken IPT
106	20andabove	polygamy	primary	EMPLOYED	5000	permanentresident	4	5	no	no	no	yes	no	yes	no	no	no	very good	somewhat good	somewhat pleasant	neither unpleasant nor pleasant	TRUE	TRUE	very easy	very easy	Taken IPT
107	20andabove	monogamy	primary	UNEMPLOYED	0	permanentresident	7	5	yes	no	don't know	don't know	don't know	don't know	don't know	don't know	no	somewhat good	somewhat good	somewhat pleasant	somewhat pleasant	TRUE	TRUE	easy	easy	Not taken IPT
108	20andabove	monogamy	secondary	UNEMPLOYED	0	permanentresident	3	5	yes	yes	yes	no	no	yes	no	don't know	don't know	very good	very good	very pleasant	very pleasant	very true	mostly true	easy	easy	Taken IPT
109	20andabove	monogamy	none	UNEMPLOYED	0	permanentresident	5	5	yes	yes	yes	yes	yes	yes	yes	yes	no	somewhat good	somewhat good	somewhat pleasant	somewhat pleasant	mostly true	mostly true	very easy	very easy	Not taken IPT
110	20andabove	polygamy	secondary	EMPLOYED	10000	permanentresident	4	4	no	no	yes	no	yes	no	yes	no	don't know	very good	very good	very pleasant	very pleasant	TRUE	TRUE	easy	easy	Not taken IPT
111	20andabove	monogamy	tertiary	UNEMPLOYED	0	permanentresident	2	5	no	yes	no	yes	yes	no	no	yes	yes	very good	very good	very pleasant	very pleasant	very true	very true	very easy	very easy	Not taken IPT
112	20andabove	monogamy	secondary	EMPLOYED	11000	permanentresident	2	4	no	yes	don't know	don't know	don't know	don't know	don't know	don't know	don't know	somewhat good	neither bad nor good	somewhat pleasant	very pleasant	TRUE	untrue	easy	very easy	Not taken IPT
113	less20	monogamy	primary	UNEMPLOYED	0	permanentresident	2	5	no	yes	no	yes	no	yes	don't know	yes	no	somewhat good	somewhat good	somewhat pleasant	very pleasant	TRUE	mostly true	easy	easy	Taken IPT
114	20andabove	polygamy	none	EMPLOYED	3500	permanentresident	1	4	no	yes	no	yes	no	yes	no	yes	yes	somewhat good	somewhat good	somewhat pleasant	somewhat pleasant	mostly true	mostly true	easy	easy	Not taken IPT
115	20andabove	monogamy	secondary	UNEMPLOYED	0	IDP	1	5	yes	yes	don't know	don't know	don't know	don't know	don't know	yes	no	very good	very good	very pleasant	very pleasant	very true	very true	easy	easy	Not taken IPT
116	less20	monogamy	none	UNEMPLOYED	0	IDP	1	5	no	yes	yes	no	no	don't know	don't know	no	no	very good	somewhat good	somewhat pleasant	neither unpleasant nor pleasant	very true	mostly true	easy	easy	Not taken IPT
117	20andabove	monogamy	secondary	EMPLOYED	4000	permanentresident	5	4	yes	no	don't know	don't know	don't know	don't know	yes	no	no	very good	very good	very pleasant	very pleasant	TRUE	TRUE	very easy	very easy	Taken IPT
118	20andabove	monogamy	secondary	UNEMPLOYED	0	IDP	3	5	yes	yes	yes	no	yes	no	no	no	no	somewhat good	somewhat good	somewhat pleasant	somewhat pleasant	mostly true	mostly true	hard	easy	Taken IPT
119	20andabove	monogamy	none	EMPLOYED	15000	IDP	3	5	yes	yes	don't know	yes	no	yes	no	yes	yes	somewhat good	very good	very pleasant	very pleasant	mostly true	mostly true	very easy	very easy	Taken IPT
120	20andabove	monogamy	secondary	EMPLOYED	26000	IDP	7	5	yes	yes	no	yes	no	yes	no	yes	yes	somewhat good	very good	somewhat pleasant	somewhat pleasant	very true	very true	very easy	very easy	Taken IPT
121	20andabove	monogamy	none	UNEMPLOYED	0	permanentresident	4	5	no	no	don't know	don't know	don't know	don't know	don't know	no	yes	very good	somewhat good	very pleasant	somewhat pleasant	very true	very true	very easy	very easy	Not taken IPT
122	20andabove	monogamy	primary	UNEMPLOYED	0	permanentresident	5	4	yes	yes	yes	no	no	no	yes	don't know	don't know	very good	very good	very pleasant	very pleasant	very true	very true	very easy	very easy	Not taken IPT
123	20andabove	monogamy	tertiary	UNEMPLOYED	0	permanentresident	3	5	no	yes	no	yes	no	no	yes	yes	yes	somewhat good	somewhat good	somewhat pleasant	somewhat pleasant	TRUE	TRUE	very easy	very easy	Not taken IPT
124	20andabove	monogamy	none	UNEMPLOYED	0	permanentresident	4	4	no	don't know	don't know	don't know	yes	don't know	don't know	don't know	no	very good	somewhat good	neither unpleasant nor pleasant	neither unpleasant nor pleasant	mostly untrue	mostly untrue	hard	hard	Not taken IPT
125	20andabove	polygamy	primary	UNEMPLOYED	0	permanentresident	6	4	no	yes	yes	no	no	yes	yes	yes	no	very good	very good	very pleasant	very pleasant	very true	very true	very easy	very easy	Not taken IPT
126	20andabove	monogamy	secondary	EMPLOYED	20000	permanentresident	5	4	yes	yes	no	yes	no	yes	yes	don't know	no	very good	somewhat good	very pleasant	very pleasant	TRUE	mostly true	very easy	very easy	Taken IPT
127	20andabove	monogamy	none	EMPLOYED	10000	permanentresident	10	5	no	no	no	no	no	don't know	don't know	no	don't know	very good	very good	very pleasant	somewhat pleasant	TRUE	TRUE	easy	easy	Taken IPT
128	20andabove	polygamy	secondary	EMPLOYED	2000	permanentresident	8	5	no	yes	no	yes	no	yes	no	no	no	very good	very good	very pleasant	very pleasant	TRUE	TRUE	very easy	very easy	Not taken IPT
129	20andabove	monogamy	tertiary	UNEMPLOYED	0	IDP	1	5	no	yes	don't know	don't know	don't know	yes	don't know	yes	yes	very good	somewhat good	very pleasant	very pleasant	very true	very true	easy	easy	Taken IPT
130	20andabove	monogamy	secondary	UNEMPLOYED	0	IDP	5	4	no	no	no	don't know	don't know	don't know	don't know	no	no	somewhat good	neither bad nor good	somewhat pleasant	very pleasant	TRUE	mostly true	easy	easy	Not taken IPT
131	20andabove	monogamy	tertiary	UNEMPLOYED	0	permanentresident	1	5	no	don't know	no	yes	no	don't know	no	don't know	don't know	very good	very good	somewhat pleasant	somewhat pleasant	mostly true	mostly true	very easy	very easy	Not taken IPT
132	20andabove	monogamy	secondary	UNEMPLOYED	0	permanentresident	4	5	yes	no	no	no	don't know	don't know	don't know	yes	no	somewhat good	very good	somewhat pleasant	somewhat pleasant	TRUE	mostly true	easy	easy	Not taken IPT
133	20andabove	monogamy	none	EMPLOYED	11000	permanentresident	3	4	no	yes	no	yes	no	yes	don't know	yes	no	very good	very good	very pleasant	very pleasant	TRUE	TRUE	very easy	very easy	Not taken IPT
134	20andabove	monogamy	none	EMPLOYED	8000	permanentresident	3	4	no	yes	don't know	don't know	no	yes	no	no	no	very good	very good	very pleasant	very pleasant	TRUE	TRUE	easy	easy	Taken IPT
135	20andabove	polygamy	secondary	UNEMPLOYED	0	permanentresident	6	5	no	don't know	don't know	don't know	don't know	don't know	don't know	no	no	very good	very good	very pleasant	very pleasant	TRUE	TRUE	easy	easy	Not taken IPT
136	20andabove	polygamy	none	EMPLOYED	4000	permanentresident	4	5	yes	no	don't know	don't know	don't know	don't know	don't know	don't know	don't know	somewhat good	somewhat good	very pleasant	very pleasant	mostly true	very true	very easy	very easy	Taken IPT
137	20andabove	monogamy	secondary	UNEMPLOYED	0	permanentresident	4	5	no	yes	yes	don't know	yes	don't know	don't know	yes	yes	very good	very good	very pleasant	very pleasant	mostly true	mostly true	very easy	very easy	Taken IPT
138	20andabove	monogamy	none	EMPLOYED	2000	permanentresident	7	5	yes	yes	yes	don't know	no	no	yes	yes	yes	very good	very good	somewhat pleasant	someaht unpleasant	very true	TRUE	very hard	easy	Taken IPT
139	20andabove	monogamy	none	EMPLOYED	2000	IDP	8	5	no	no	don't know	don't know	don't know	don't know	don't know	no	no	somewhat good	somewhat good	very pleasant	neither unpleasant nor pleasant	untrue	untrue	easy	easy	Not taken IPT
140	less20	monogamy	none	EMPLOYED	4000	permanentresident	2	5	yes	no	no	don't know	don't know	don't know	no	no	no	very good	very good	very pleasant	very pleasant	untrue	untrue	easy	easy	Taken IPT
141	20andabove	monogamy	primary	EMPLOYED	5000	IDP	5	4	no	don't know	yes	don't know	don't know	don't know	don't know	don't know	no	somewhat good	very good	neither unpleasant nor pleasant	somewhat pleasant	TRUE	TRUE	very easy	very easy	Not taken IPT
142	20andabove	monogamy	none	UNEMPLOYED	0	IDP	2	5	no	yes	no	yes	yes	no	no	don't know	don't know	very good	very good	very pleasant	very pleasant	very true	very true	very easy	very easy	Taken IPT
143	20andabove	polygamy	tertiary	EMPLOYED	1300	permanentresident	4	5	no	don't know	don't know	don't know	don't know	don't know	yes	yes	yes	somewhat good	somewhat good	very pleasant	very pleasant	mostly true	very true	very easy	very easy	Not taken IPT
144	20andabove	monogamy	primary	UNEMPLOYED	0	IDP	4	5	no	no	no	yes	yes	no	no	yes	yes	very good	very good	very pleasant	very pleasant	very true	very true	very easy	very easy	Not taken IPT
145	20andabove	monogamy	none	EMPLOYED	5000	IDP	10	5	yes	no	no	yes	no	yes	no	yes	yes	somewhat good	very good	somewhat pleasant	somewhat pleasant	mostly true	mostly true	very easy	very easy	Taken IPT
146	20andabove	monogamy	primary	UNEMPLOYED	0	permanentresident	2	5	no	yes	no	yes	yes	no	no	yes	no	very bad	somewhat bad	neither unpleasant nor pleasant	neither unpleasant nor pleasant	very true	mostly true	very easy	very easy	Not taken IPT
147	20andabove	monogamy	secondary	EMPLOYED	15000	permanentresident	7	5	yes	yes	no	yes	no	yes	don't know	no	no	somewhat good	somewhat good	somewhat pleasant	somewhat pleasant	TRUE	TRUE	easy	easy	Not taken IPT
148	20andabove	monogamy	none	UNEMPLOYED	0	permanentresident	7	4	yes	don't know	yes	don't know	don't know	don't know	don't know	don't know	don't know	somewhat good	neither bad nor good	very pleasant	somewhat pleasant	TRUE	TRUE	easy	very easy	Taken IPT
149	20andabove	monogamy	tertiary	UNEMPLOYED	0	permanentresident	3	5	no	yes	yes	no	yes	no	no	no	no	somewhat good	somewhat good	somewhat pleasant	somewhat pleasant	mostly true	mostly true	easy	easy	Not taken IPT
150	20andabove	polygamy	none	EMPLOYED	1500	permanentresident	10	5	no	no	don't know	don't know	don't know	don't know	don't know	no	no	somewhat good	very good	somewhat pleasant	very pleasant	mostly true	TRUE	easy	easy	Not taken IPT
151	20andabove	monogamy	primary	UNEMPLOYED	0	IDP	5	5	no	yes	no	yes	don't know	yes	don't know	yes	yes	somewhat good	somewhat good	somewhat pleasant	somewhat pleasant	TRUE	TRUE	very easy	easy	Not taken IPT
152	20andabove	monogamy	secondary	UNEMPLOYED	0	permanentresident	1	5	no	don't know	don't know	don't know	don't know	don't know	don't know	don't know	don't know	very good	somewhat good	very pleasant	very pleasant	TRUE	TRUE	easy	easy	Not taken IPT
153	20andabove	monogamy	secondary	EMPLOYED	50000	IDP	2	4	no	yes	no	no	don't know	don't know	no	no	no	somewhat good	somewhat good	somewhat pleasant	somewhat pleasant	mostly true	mostly true	easy	easy	Not taken IPT
154	20andabove	monogamy	secondary	EMPLOYED	7000	permanentresident	3	5	no	yes	no	yes	no	yes	no	no	no	somewhat good	somewhat good	someaht unpleasant	somewhat pleasant	untrue	mostly true	hard	easy	Not taken IPT
155	20andabove	monogamy	secondary	UNEMPLOYED	0	permanentresident	1	4	no	no	no	yes	no	yes	no	yes	yes	very good	very good	very pleasant	somewhat pleasant	mostly true	mostly true	easy	very easy	Taken IPT
156	20andabove	polygamy	none	EMPLOYED	7000	permanentresident	4	5	no	don't know	don't know	don't know	don't know	don't know	no	no	no	somewhat good	somewhat good	neither unpleasant nor pleasant	somewhat pleasant	TRUE	mostly true	easy	very easy	Not taken IPT
157	20andabove	monogamy	none	UNEMPLOYED	0	IDP	9	5	no	yes	no	yes	no	yes	no	yes	yes	somewhat good	somewhat good	very unpleasant	someaht unpleasant	very true	very true	very easy	very easy	Taken IPT
158	20andabove	monogamy	none	EMPLOYED	13000	permanentresident	2	4	no	yes	yes	no	yes	no	no	yes	yes	very good	very good	very pleasant	very pleasant	very true	very true	very easy	very easy	Not taken IPT
159	20andabove	polygamy	primary	UNEMPLOYED	0	permanentresident	3	5	yes	yes	yes	yes	no	no	yes	no	no	very good	very good	very pleasant	very pleasant	TRUE	TRUE	easy	easy	Taken IPT
160	20andabove	monogamy	tertiary	EMPLOYED	26000	IDP	4	4	no	no	don't know	don't know	don't know	don't know	don't know	don't know	don't know	very good	very good	somewhat pleasant	somewhat pleasant	very true	very true	very easy	very easy	Taken IPT
161	20andabove	monogamy	tertiary	EMPLOYED	80000	IDP	3	5	no	no	no	don't know	yes	no	don't know	no	yes	somewhat good	somewhat good	very pleasant	somewhat pleasant	TRUE	TRUE	very easy	very easy	Not taken IPT
162	20andabove	monogamy	none	UNEMPLOYED	0	permanentresident	2	5	no	don't know	don't know	don't know	don't know	don't know	don't know	don't know	don't know	neither bad nor good	neither bad nor good	neither unpleasant nor pleasant	neither unpleasant nor pleasant	TRUE	TRUE	easy	easy	Taken IPT
163	20andabove	monogamy	none	EMPLOYED	4000	permanentresident	2	4	no	yes	no	yes	no	yes	no	no	no	somewhat good	very good	somewhat pleasant	somewhat pleasant	TRUE	mostly true	easy	very easy	Not taken IPT
164	20andabove	monogamy	primary	UNEMPLOYED	0	IDP	4	5	no	yes	yes	no	no	yes	don't know	no	no	somewhat good	very good	very pleasant	very pleasant	very true	very true	very easy	very easy	Not taken IPT
165	20andabove	monogamy	tertiary	UNEMPLOYED	0	IDP	1	5	no	yes	no	yes	no	yes	no	yes	yes	very good	very good	very pleasant	very pleasant	very true	very true	very hard	very easy	Not taken IPT
166	less20	monogamy	none	UNEMPLOYED	0	permanentresident	2	5	yes	yes	yes	no	don't know	don't know	don't know	no	no	somewhat good	somewhat good	somewhat pleasant	somewhat pleasant	TRUE	mostly true	easy	easy	Not taken IPT
167	20andabove	monogamy	none	UNEMPLOYED	0	permanentresident	3	4	no	no	don't know	don't know	don't know	don't know	don't know	don't know	don't know	very good	very good	very pleasant	very pleasant	very true	very true	very easy	very easy	Taken IPT
168	20andabove	monogamy	secondary	UNEMPLOYED	0	permanentresident	1	4	no	yes	yes	no	yes	no	no	yes	don't know	somewhat good	somewhat good	somewhat pleasant	somewhat pleasant	TRUE	TRUE	easy	easy	Not taken IPT
169	less20	monogamy	secondary	EMPLOYED	5000	permanentresident	1	4	yes	no	don't know	don't know	don't know	don't know	don't know	no	no	very good	very good	somewhat pleasant	somewhat pleasant	TRUE	TRUE	easy	easy	Taken IPT
170	20andabove	monogamy	tertiary	EMPLOYED	20000	permanentresident	1	5	yes	no	yes	don't know	don't know	yes	don't know	don't know	don't know	somewhat good	somewhat good	somewhat pleasant	neither unpleasant nor pleasant	mostly true	TRUE	very easy	very easy	Not taken IPT
171	20andabove	monogamy	none	EMPLOYED	5000	permanentresident	5	4	no	yes	no	don't know	don't know	don't know	don't know	no	no	very good	very good	somewhat pleasant	somewhat pleasant	TRUE	TRUE	very easy	very easy	Taken IPT
172	20andabove	monogamy	secondary	EMPLOYED	8000	permanentresident	5	4	no	yes	no	yes	no	yes	no	no	no	very good	very good	very pleasant	very pleasant	very true	very true	very easy	very easy	Not taken IPT
173	20andabove	monogamy	secondary	EMPLOYED	15000	permanentresident	4	5	yes	yes	no	yes	don't know	don't know	don't know	don't know	don't know	neither bad nor good	neither bad nor good	somewhat pleasant	somewhat pleasant	mostly true	TRUE	hard	easy	Taken IPT
174	20andabove	polygamy	none	UNEMPLOYED	0	permanentresident	3	5	no	yes	no	yes	no	yes	no	yes	yes	very good	somewhat good	somewhat pleasant	somewhat pleasant	very true	mostly true	easy	easy	Not taken IPT
175	20andabove	polygamy	tertiary	EMPLOYED	27000	permanentresident	3	4	no	no	no	yes	don't know	don't know	don't know	no	no	very good	very good	very pleasant	someaht unpleasant	mostly true	TRUE	easy	easy	Not taken IPT
176	20andabove	monogamy	none	UNEMPLOYED	0	permanentresident	2	4	no	no	yes	no	no	no	don't know	no	don't know	very good	very bad	very pleasant	very unpleasant	TRUE	untrue	very easy	easy	Not taken IPT
177	20andabove	polygamy	none	EMPLOYED	19000	permanentresident	6	4	no	yes	no	yes	no	yes	no	don't know	don't know	somewhat good	somewhat good	somewhat pleasant	somewhat pleasant	mostly true	TRUE	easy	easy	Taken IPT
178	20andabove	monogamy	tertiary	UNEMPLOYED	0	permanentresident	1	4	no	no	don't know	no	no	no	don't know	no	yes	very good	very good	somewhat pleasant	somewhat pleasant	TRUE	TRUE	easy	easy	Not taken IPT
179	20andabove	monogamy	none	UNEMPLOYED	0	permanentresident	8	5	yes	yes	yes	no	no	no	yes	no	no	somewhat good	somewhat good	somewhat pleasant	somewhat pleasant	mostly true	mostly true	easy	easy	Taken IPT
180	20andabove	monogamy	primary	EMPLOYED	1500	IDP	5	5	no	no	yes	don't know	don't know	yes	don't know	no	no	very good	very good	very pleasant	very pleasant	TRUE	TRUE	easy	easy	Not taken IPT
181	20andabove	polygamy	none	UNEMPLOYED	0	permanentresident	4	5	no	yes	don't know	don't know	don't know	don't know	don't know	yes	yes	very good	somewhat good	very pleasant	very pleasant	very true	very true	very easy	very easy	Not taken IPT
182	20andabove	monogamy	none	UNEMPLOYED	0	IDP	6	4	no	yes	yes	no	no	yes	no	yes	no	very good	very good	somewhat pleasant	very pleasant	very true	mostly true	easy	very easy	Taken IPT
183	20andabove	monogamy	primary	UNEMPLOYED	0	IDP	3	5	yes	don't know	don't know	don't know	don't know	don't know	no	no	don't know	very good	very good	very pleasant	someaht unpleasant	very true	untrue	easy	easy	Not taken IPT
184	20andabove	monogamy	secondary	UNEMPLOYED	0	IDP	2	4	no	yes	no	yes	no	yes	no	no	no	very good	very good	very pleasant	very pleasant	very true	very true	very easy	very easy	Taken IPT
185	20andabove	polygamy	secondary	UNEMPLOYED	0	permanentresident	2	4	no	yes	no	yes	yes	no	no	don't know	don't know	very good	very good	very pleasant	very pleasant	very true	very true	very easy	very easy	Not taken IPT
186	20andabove	polygamy	primary	EMPLOYED	10000	IDP	5	5	no	don't know	don't know	don't know	don't know	don't know	don't know	don't know	don't know	somewhat good	very good	somewhat pleasant	somewhat pleasant	untrue	untrue	easy	easy	Taken IPT
187	less20	monogamy	secondary	UNEMPLOYED	0	permanentresident	1	5	no	yes	no	yes	no	yes	no	no	yes	very good	very good	very pleasant	very pleasant	TRUE	TRUE	easy	easy	Taken IPT
188	20andabove	monogamy	primary	EMPLOYED	3000	permanentresident	3	5	no	yes	yes	don't know	yes	don't know	don't know	no	no	neither bad nor good	very good	somewhat pleasant	somewhat pleasant	mostly true	TRUE	easy	easy	Taken IPT
189	20andabove	monogamy	secondary	UNEMPLOYED	0	permanentresident	7	5	no	no	don't know	don't know	don't know	don't know	don't know	no	no	neither bad nor good	somewhat good	neither unpleasant nor pleasant	somewhat pleasant	TRUE	mostly untrue	easy	hard	Not taken IPT
190	20andabove	monogamy	secondary	EMPLOYED	12000	IDP	5	5	no	no	yes	don't know	yes	don't know	don't know	yes	no	somewhat good	somewhat good	somewhat pleasant	neither unpleasant nor pleasant	untrue	untrue	easy	easy	Not taken IPT
191	20andabove	monogamy	none	UNEMPLOYED	0	IDP	4	4	no	yes	no	yes	no	no	yes	don't know	no	very good	somewhat good	somewhat pleasant	somewhat pleasant	TRUE	untrue	easy	hard	Taken IPT
192	20andabove	polygamy	primary	UNEMPLOYED	0	permanentresident	9	4	no	yes	yes	no	yes	no	no	yes	yes	somewhat good	somewhat good	very pleasant	very pleasant	very true	very true	easy	very easy	Not taken IPT
193	20andabove	monogamy	none	UNEMPLOYED	0	IDP	9	5	no	don't know	don't know	don't know	don't know	don't know	don't know	no	no	somewhat good	somewhat good	somewhat pleasant	somewhat pleasant	TRUE	TRUE	easy	easy	Not taken IPT
194	20andabove	monogamy	none	EMPLOYED	82000	permanentresident	3	5	no	yes	no	yes	no	yes	no	yes	no	very good	somewhat good	very pleasant	very pleasant	TRUE	untrue	easy	easy	Taken IPT
195	20andabove	monogamy	primary	UNEMPLOYED	0	permanentresident	1	5	no	don't know	don't know	don't know	don't know	don't know	don't know	no	no	very good	very good	very unpleasant	neither unpleasant nor pleasant	very true	TRUE	easy	easy	Not taken IPT
196	20andabove	monogamy	none	UNEMPLOYED	0	IDP	4	4	yes	yes	yes	don't know	yes	don't know	don't know	yes	no	very good	somewhat good	very pleasant	very pleasant	mostly untrue	very true	easy	easy	Taken IPT
197	20andabove	monogamy	primary	EMPLOYED	10000	IDP	3	5	no	yes	no	yes	no	yes	no	no	no	somewhat good	somewhat good	somewhat pleasant	somewhat pleasant	very true	very true	easy	very easy	Not taken IPT
198	20andabove	monogamy	primary	EMPLOYED	5000	IDP	4	5	no	yes	no	no	yes	no	no	yes	yes	very good	very good	somewhat pleasant	very pleasant	mostly true	mostly true	very easy	very easy	Taken IPT
199	less20	monogamy	none	UNEMPLOYED	0	permanentresident	3	5	no	no	yes	yes	no	don't know	no	yes	no	very good	very good	somewhat pleasant	somewhat pleasant	TRUE	TRUE	easy	easy	Not taken IPT
200	20andabove	monogamy	secondary	UNEMPLOYED	0	permanentresident	3	5	yes	yes	no	yes	yes	no	no	yes	yes	very good	very good	very pleasant	very pleasant	very true	TRUE	very easy	very easy	Not taken IPT
201	20andabove	monogamy	secondary	UNEMPLOYED	0	IDP	1	5	no	don't know	yes	no	no	yes	no	no	no	somewhat good	somewhat good	somewhat pleasant	somewhat pleasant	TRUE	TRUE	easy	easy	Taken IPT
202	20andabove	monogamy	primary	UNEMPLOYED	0	permanentresident	7	4	no	yes	no	yes	no	yes	no	yes	don't know	somewhat good	somewhat good	somewhat pleasant	somewhat pleasant	mostly true	TRUE	very easy	very easy	Taken IPT
203	20andabove	monogamy	none	UNEMPLOYED	0	permanentresident	12	5	yes	no	don't know	don't know	don't know	don't know	don't know	don't know	don't know	somewhat good	somewhat good	very pleasant	very pleasant	mostly true	very true	very easy	very easy	Taken IPT
204	20andabove	monogamy	none	EMPLOYED	13000	permanentresident	3	5	no	yes	no	yes	no	no	no	no	don't know	very good	somewhat good	very pleasant	very pleasant	TRUE	TRUE	easy	easy	Not taken IPT
205	20andabove	monogamy	secondary	UNEMPLOYED	0	IDP	4	4	no	yes	don't know	don't know	no	yes	no	no	no	very good	somewhat good	very pleasant	somewhat pleasant	mostly true	TRUE	very easy	very easy	Taken IPT
206	20andabove	polygamy	primary	EMPLOYED	400000	IDP	7	5	yes	yes	no	yes	no	yes	no	yes	no	somewhat good	somewhat good	somewhat pleasant	somewhat pleasant	mostly true	mostly true	easy	easy	Not taken IPT
207	20andabove	polygamy	none	UNEMPLOYED	0	IDP	5	5	yes	don't know	yes	yes	don't know	don't know	don't know	yes	yes	very good	very good	very pleasant	somewhat pleasant	very true	mostly true	very easy	very easy	Not taken IPT
208	20andabove	monogamy	none	UNEMPLOYED	0	permanentresident	6	4	yes	yes	no	yes	no	yes	no	don't know	don't know	very good	very good	very pleasant	very pleasant	very true	very true	very easy	very easy	Not taken IPT
209	less20	monogamy	secondary	EMPLOYED	30000	permanentresident	6	4	no	yes	no	yes	no	yes	no	yes	yes	somewhat good	somewhat good	somewhat pleasant	very pleasant	mostly true	very true	easy	very easy	Taken IPT
210	20andabove	polygamy	none	UNEMPLOYED	0	IDP	6	5	no	no	don't know	don't know	don't know	don't know	don't know	no	no	very good	very good	very pleasant	very pleasant	TRUE	TRUE	easy	easy	Not taken IPT
211	20andabove	monogamy	secondary	UNEMPLOYED	0	permanentresident	2	5	no	yes	yes	no	don't know	yes	no	no	don't know	very good	very good	very pleasant	somewhat pleasant	mostly true	mostly true	very easy	very easy	Not taken IPT
212	20andabove	polygamy	none	EMPLOYED	8000	permanentresident	3	5	no	yes	yes	no	no	yes	no	yes	yes	somewhat good	somewhat good	very pleasant	very pleasant	very true	very true	easy	easy	Taken IPT
213	20andabove	monogamy	tertiary	UNEMPLOYED	0	permanentresident	3	5	no	yes	yes	yes	no	yes	no	yes	no	somewhat good	somewhat good	somewhat pleasant	somewhat pleasant	very true	very true	very easy	very easy	Taken IPT
214	20andabove	polygamy	tertiary	UNEMPLOYED	0	IDP	6	4	no	yes	no	yes	yes	no	no	yes	no	very good	somewhat good	very pleasant	somewhat pleasant	mostly true	very true	easy	easy	Not taken IPT
215	20andabove	polygamy	none	EMPLOYED	5000	permanentresident	10	5	no	yes	no	yes	no	yes	no	yes	yes	somewhat good	somewhat good	somewhat pleasant	somewhat pleasant	very true	very true	very easy	very easy	Not taken IPT
216	20andabove	monogamy	none	EMPLOYED	12000	permanentresident	5	5	no	yes	yes	no	no	yes	no	yes	yes	very good	very good	very pleasant	somewhat pleasant	very true	very true	very easy	very easy	Not taken IPT
217	less20	monogamy	secondary	EMPLOYED	10000	permanentresident	1	5	yes	no	don't know	don't know	no	no	no	don't know	don't know	somewhat good	somewhat good	very pleasant	very pleasant	TRUE	TRUE	easy	easy	Taken IPT
218	20andabove	monogamy	secondary	UNEMPLOYED	0	permanentresident	8	5	yes	no	yes	no	yes	no	yes	no	no	neither bad nor good	somewhat good	somewhat pleasant	somewhat pleasant	TRUE	TRUE	very easy	very easy	Not taken IPT
219	20andabove	monogamy	tertiary	UNEMPLOYED	0	IDP	1	5	no	don't know	don't know	don't know	no	yes	no	yes	no	somewhat good	very good	very pleasant	somewhat pleasant	untrue	untrue	easy	very easy	Not taken IPT
220	20andabove	monogamy	none	EMPLOYED	5000	permanentresident	6	4	no	yes	yes	don't know	yes	don't know	don't know	yes	yes	very good	very good	very pleasant	very pleasant	mostly true	mostly true	very easy	very easy	Taken IPT
221	20andabove	monogamy	none	UNEMPLOYED	0	permanentresident	8	4	no	yes	yes	no	yes	no	no	yes	yes	very good	very good	very pleasant	very pleasant	very true	very true	hard	hard	Not taken IPT
222	20andabove	monogamy	primary	EMPLOYED	10000	permanentresident	5	4	yes	yes	no	yes	no	yes	don't know	no	no	very good	very good	very pleasant	very pleasant	TRUE	TRUE	easy	easy	Taken IPT
223	20andabove	polygamy	primary	EMPLOYED	2000	permanentresident	5	5	yes	no	don't know	don't know	don't know	don't know	don't know	no	no	very good	very good	somewhat pleasant	very pleasant	TRUE	very true	easy	easy	Not taken IPT
224	20andabove	monogamy	tertiary	EMPLOYED	14000	permanentresident	5	4	no	yes	yes	no	don't know	yes	don't know	no	yes	somewhat good	somewhat good	very pleasant	somewhat pleasant	mostly true	mostly true	easy	easy	Not taken IPT
225	20andabove	monogamy	secondary	EMPLOYED	10000	permanentresident	7	5	no	yes	don't know	yes	no	yes	no	no	no	very good	very good	somewhat pleasant	somewhat pleasant	mostly true	mostly true	easy	very easy	Taken IPT
226	20andabove	monogamy	none	UNEMPLOYED	0	permanentresident	6	4	no	yes	yes	no	no	yes	no	no	no	very good	very good	very pleasant	very pleasant	TRUE	TRUE	very easy	very easy	Not taken IPT
227	20andabove	monogamy	none	UNEMPLOYED	0	permanentresident	4	5	no	no	no	yes	no	yes	no	no	no	very good	very good	very pleasant	very pleasant	very true	very true	easy	easy	Taken IPT
228	less20	monogamy	none	UNEMPLOYED	0	permanentresident	2	4	no	yes	no	yes	yes	yes	yes	yes	yes	very good	very good	very pleasant	very pleasant	very true	mostly true	very easy	very easy	Taken IPT
229	20andabove	monogamy	tertiary	EMPLOYED	40000	permanentresident	6	4	yes	yes	no	yes	no	yes	yes	yes	yes	very good	very good	somewhat pleasant	very pleasant	TRUE	TRUE	easy	easy	Taken IPT
230	20andabove	monogamy	none	UNEMPLOYED	0	permanentresident	2	5	no	don't know	don't know	don't know	don't know	don't know	don't know	don't know	don't know	very good	very good	someaht unpleasant	very pleasant	mostly true	mostly true	very easy	very easy	Taken IPT
231	20andabove	monogamy	none	EMPLOYED	5000	IDP	7	5	no	no	no	no	yes	no	don't know	yes	yes	neither bad nor good	neither bad nor good	somewhat pleasant	somewhat pleasant	TRUE	untrue	easy	very hard	Taken IPT
232	20andabove	monogamy	primary	UNEMPLOYED	0	permanentresident	3	5	no	yes	no	yes	no	yes	no	no	no	very good	very good	very pleasant	somewhat pleasant	TRUE	TRUE	easy	easy	Taken IPT
233	20andabove	polygamy	none	UNEMPLOYED	0	permanentresident	1	4	yes	yes	no	yes	yes	no	don't know	no	no	somewhat good	very good	very pleasant	somewhat pleasant	TRUE	TRUE	easy	easy	Taken IPT
234	20andabove	monogamy	none	UNEMPLOYED	0	IDP	4	5	no	yes	no	yes	no	yes	no	no	no	very good	somewhat good	very pleasant	very pleasant	very true	very true	very easy	very easy	Not taken IPT
235	20andabove	monogamy	secondary	UNEMPLOYED	0	IDP	2	5	no	no	don't know	don't know	don't know	don't know	don't know	don't know	don't know	somewhat good	neither bad nor good	someaht unpleasant	someaht unpleasant	untrue	untrue	easy	easy	Taken IPT
236	20andabove	monogamy	none	UNEMPLOYED	0	permanentresident	7	5	no	yes	no	yes	no	yes	no	yes	yes	very good	very good	somewhat pleasant	very pleasant	mostly true	mostly true	very easy	very easy	Taken IPT
237	20andabove	monogamy	tertiary	UNEMPLOYED	0	IDP	1	4	no	yes	yes	yes	no	no	yes	no	no	very good	very good	very pleasant	very pleasant	TRUE	TRUE	easy	easy	Taken IPT
238	20andabove	monogamy	tertiary	EMPLOYED	4000	IDP	5	5	no	yes	no	yes	no	yes	no	no	no	very good	somewhat good	very pleasant	very pleasant	untrue	very true	easy	very easy	Taken IPT
239	20andabove	monogamy	none	UNEMPLOYED	0	permanentresident	2	5	yes	yes	don't know	yes	don't know	yes	don't know	yes	don't know	somewhat good	somewhat good	very pleasant	very pleasant	very true	very true	very easy	very easy	Not taken IPT
240	20andabove	monogamy	secondary	EMPLOYED	2000	permanentresident	3	5	yes	yes	yes	no	yes	no	no	no	no	very good	neither bad nor good	neither unpleasant nor pleasant	someaht unpleasant	TRUE	TRUE	hard	hard	Taken IPT
241	20andabove	monogamy	secondary	UNEMPLOYED	0	IDP	2	5	yes	yes	no	yes	no	yes	no	yes	yes	somewhat good	somewhat good	somewhat pleasant	somewhat pleasant	mostly true	mostly true	very easy	very easy	Taken IPT
242	20andabove	monogamy	secondary	UNEMPLOYED	0	IDP	4	4	no	yes	yes	no	yes	yes	yes	yes	yes	somewhat good	somewhat good	somewhat pleasant	somewhat pleasant	TRUE	TRUE	very easy	very easy	Not taken IPT
243	less20	monogamy	secondary	UNEMPLOYED	0	permanentresident	1	5	no	no	yes	no	yes	no	no	yes	yes	very good	very good	very pleasant	somewhat pleasant	very true	very true	very easy	very easy	Not taken IPT
244	20andabove	monogamy	tertiary	EMPLOYED	25000	permanentresident	1	4	no	no	yes	yes	no	yes	no	yes	yes	somewhat good	somewhat good	somewhat pleasant	neither unpleasant nor pleasant	mostly true	mostly true	very easy	very easy	Taken IPT
245	20andabove	monogamy	secondary	EMPLOYED	5000	permanentresident	2	5	no	yes	yes	yes	yes	yes	yes	yes	yes	very good	very good	very pleasant	very pleasant	very true	very true	very easy	very easy	Not taken IPT
246	20andabove	polygamy	secondary	UNEMPLOYED	0	IDP	3	5	no	no	no	yes	yes	no	don't know	no	yes	somewhat good	neither bad nor good	somewhat pleasant	somewhat pleasant	TRUE	TRUE	easy	easy	Taken IPT
247	20andabove	monogamy	none	EMPLOYED	7000	permanentresident	4	5	no	yes	yes	no	yes	no	no	yes	yes	somewhat good	somewhat good	somewhat pleasant	somewhat pleasant	mostly true	untrue	very easy	easy	Taken IPT
248	less20	monogamy	secondary	UNEMPLOYED	0	permanentresident	1	5	yes	no	no	don't know	no	yes	don't know	yes	no	somewhat good	very good	someaht unpleasant	somewhat pleasant	TRUE	TRUE	very easy	easy	Taken IPT
249	20andabove	monogamy	none	UNEMPLOYED	0	IDP	5	5	no	yes	no	yes	no	no	yes	yes	don't know	very good	very good	very pleasant	very pleasant	very true	very true	very easy	very easy	Not taken IPT
250	20andabove	monogamy	none	EMPLOYED	1500	permanentresident	6	5	no	no	yes	no	no	no	no	no	no	very good	neither bad nor good	very pleasant	neither unpleasant nor pleasant	very true	untrue	very easy	very easy	Not taken IPT
251	20andabove	monogamy	none	UNEMPLOYED	0	IDP	6	5	no	no	don't know	don't know	don't know	don't know	don't know	no	no	very good	very good	very pleasant	very pleasant	TRUE	TRUE	easy	easy	Not taken IPT
252	20andabove	monogamy	primary	UNEMPLOYED	0	permanentresident	4	5	yes	yes	yes	no	yes	no	no	yes	yes	very good	very good	very pleasant	neither unpleasant nor pleasant	very true	very true	very easy	very easy	Not taken IPT
253	20andabove	monogamy	secondary	EMPLOYED	13000	permanentresident	7	5	yes	yes	don't know	don't know	no	yes	no	no	no	very bad	very good	very unpleasant	very pleasant	TRUE	TRUE	easy	easy	Not taken IPT
254	20andabove	monogamy	secondary	UNEMPLOYED	0	permanentresident	3	5	yes	yes	yes	no	no	yes	don't know	don't know	no	very good	very good	somewhat pleasant	very pleasant	mostly true	untrue	easy	easy	Not taken IPT
255	20andabove	polygamy	secondary	EMPLOYED	4000	permanentresident	4	5	no	yes	no	yes	no	yes	no	no	no	somewhat good	very good	somewhat pleasant	somewhat pleasant	TRUE	TRUE	very easy	very easy	Taken IPT
256	20andabove	monogamy	none	EMPLOYED	5000	permanentresident	4	5	no	yes	yes	no	don't know	yes	don't know	no	yes	somewhat good	somewhat good	very pleasant	somewhat pleasant	mostly true	mostly true	very easy	very easy	Taken IPT
257	20andabove	monogamy	primary	EMPLOYED	12000	permanentresident	3	5	no	yes	no	no	no	yes	no	no	don't know	somewhat good	somewhat good	very pleasant	somewhat pleasant	untrue	untrue	very easy	very easy	Not taken IPT
258	20andabove	monogamy	none	UNEMPLOYED	0	permanentresident	2	4	no	yes	no	no	no	yes	no	no	no	very good	very good	very pleasant	very pleasant	TRUE	TRUE	easy	easy	Not taken IPT
259	20andabove	monogamy	tertiary	UNEMPLOYED	0	permanentresident	3	5	no	yes	yes	don't know	don't know	don't know	yes	yes	yes	very good	very good	somewhat pleasant	somewhat pleasant	very true	mostly true	very easy	very easy	Not taken IPT
260	20andabove	monogamy	secondary	UNEMPLOYED	0	permanentresident	2	4	no	yes	no	yes	no	yes	no	don't know	no	very good	somewhat good	very pleasant	somewhat pleasant	very true	mostly true	very easy	very easy	Not taken IPT
261	less20	monogamy	none	UNEMPLOYED	0	permanentresident	1	5	no	yes	yes	no	no	yes	no	no	no	somewhat good	very good	somewhat pleasant	somewhat pleasant	TRUE	TRUE	easy	easy	Not taken IPT
262	20andabove	monogamy	tertiary	EMPLOYED	10000	permanentresident	4	5	no	no	no	no	no	no	no	no	no	very good	very good	somewhat pleasant	somewhat pleasant	mostly true	TRUE	very easy	easy	Not taken IPT
263	20andabove	monogamy	none	EMPLOYED	5000	permanentresident	6	5	yes	yes	no	don't know	no	yes	no	don't know	don't know	somewhat good	somewhat good	very pleasant	very pleasant	TRUE	very true	easy	easy	Not taken IPT
264	20andabove	polygamy	none	EMPLOYED	10000	permanentresident	6	5	no	yes	no	no	yes	yes	no	no	no	somewhat good	very good	very pleasant	very pleasant	TRUE	TRUE	easy	easy	Not taken IPT
265	20andabove	monogamy	tertiary	EMPLOYED	70000	permanentresident	4	4	no	yes	no	yes	no	yes	no	yes	no	very good	very good	very pleasant	very pleasant	very true	very true	very easy	very easy	Taken IPT
266	20andabove	monogamy	secondary	UNEMPLOYED	0	permanentresident	4	4	yes	yes	no	yes	no	yes	no	no	no	very good	very good	somewhat pleasant	somewhat pleasant	mostly untrue	mostly untrue	very easy	very easy	Taken IPT
267	20andabove	polygamy	secondary	UNEMPLOYED	0	IDP	5	4	no	no	don't know	don't know	don't know	don't know	don't know	don't know	no	neither bad nor good	neither bad nor good	somewhat pleasant	somewhat pleasant	TRUE	TRUE	easy	easy	Not taken IPT
268	20andabove	monogamy	primary	EMPLOYED	42000	permanentresident	5	5	no	yes	no	yes	no	yes	no	yes	yes	very good	somewhat good	somewhat pleasant	somewhat pleasant	mostly true	mostly true	very easy	easy	Taken IPT
269	20andabove	monogamy	primary	EMPLOYED	6000	permanentresident	3	5	no	yes	yes	no	yes	no	no	yes	no	neither bad nor good	neither bad nor good	somewhat pleasant	someaht unpleasant	TRUE	untrue	easy	easy	Taken IPT
270	20andabove	monogamy	primary	EMPLOYED	4000	permanentresident	1	5	no	yes	yes	no	yes	yes	no	yes	don't know	very good	very good	very pleasant	very pleasant	TRUE	TRUE	very easy	very easy	Not taken IPT
271	20andabove	monogamy	secondary	UNEMPLOYED	0	permanentresident	2	5	no	yes	yes	no	yes	no	no	yes	yes	somewhat good	somewhat good	somewhat pleasant	somewhat pleasant	mostly true	mostly true	very easy	easy	Not taken IPT
272	20andabove	monogamy	tertiary	EMPLOYED	35000	permanentresident	1	5	yes	no	no	no	no	yes	no	no	no	very good	very good	somewhat pleasant	somewhat pleasant	TRUE	untrue	hard	hard	Not taken IPT
273	20andabove	monogamy	secondary	UNEMPLOYED	0	permanentresident	6	4	no	yes	yes	no	no	yes	no	no	no	very good	somewhat good	somewhat pleasant	somewhat pleasant	TRUE	TRUE	easy	easy	Not taken IPT
274	20andabove	monogamy	none	EMPLOYED	5000	permanentresident	4	4	no	no	don't know	no	no	don't know	no	no	no	somewhat good	somewhat good	somewhat pleasant	very pleasant	mostly true	TRUE	very easy	easy	Taken IPT
275	20andabove	monogamy	none	UNEMPLOYED	0	permanentresident	6	5	yes	yes	yes	no	no	yes	no	no	yes	very good	very good	very pleasant	very pleasant	very true	very true	very easy	very easy	Taken IPT
276	20andabove	polygamy	none	UNEMPLOYED	0	permanentresident	6	4	yes	yes	no	yes	no	yes	yes	yes	yes	somewhat good	somewhat good	very pleasant	very pleasant	TRUE	TRUE	easy	very easy	Not taken IPT
277	less20	monogamy	secondary	UNEMPLOYED	0	permanentresident	2	5	no	yes	no	no	no	no	don't know	no	no	somewhat bad	very good	very pleasant	very pleasant	mostly true	mostly true	easy	easy	Not taken IPT
278	20andabove	monogamy	tertiary	EMPLOYED	40000	permanentresident	5	4	yes	yes	no	yes	no	no	yes	yes	yes	very good	very good	very pleasant	very pleasant	very true	very true	very easy	very easy	Not taken IPT
279	20andabove	polygamy	none	UNEMPLOYED	0	permanentresident	6	5	no	yes	don't know	don't know	no	yes	yes	no	no	neither bad nor good	somewhat good	someaht unpleasant	somewhat pleasant	untrue	TRUE	very easy	easy	Taken IPT
280	20andabove	monogamy	secondary	EMPLOYED	3000	permanentresident	3	5	no	yes	yes	no	yes	no	no	no	no	somewhat good	somewhat good	neither unpleasant nor pleasant	neither unpleasant nor pleasant	TRUE	TRUE	easy	easy	Taken IPT
281	20andabove	monogamy	none	EMPLOYED	10000	permanentresident	9	5	no	yes	no	yes	yes	no	yes	no	yes	somewhat good	somewhat good	somewhat pleasant	very pleasant	mostly true	mostly true	very easy	very easy	Taken IPT
282	20andabove	monogamy	tertiary	EMPLOYED	3000	permanentresident	4	5	no	don't know	don't know	yes	don't know	don't know	don't know	no	don't know	somewhat good	very good	very pleasant	someaht unpleasant	very true	very true	very easy	very easy	Not taken IPT
283	less20	monogamy	none	UNEMPLOYED	0	IDP	3	5	yes	yes	no	yes	no	yes	no	yes	yes	very good	very good	very pleasant	very pleasant	very true	very true	very easy	very easy	Taken IPT
284	20andabove	monogamy	tertiary	EMPLOYED	15000	permanentresident	1	5	no	yes	don't know	no	don't know	don't know	don't know	don't know	no	very good	somewhat good	neither unpleasant nor pleasant	somewhat pleasant	TRUE	untrue	easy	easy	Not taken IPT
285	20andabove	monogamy	secondary	UNEMPLOYED	0	permanentresident	3	5	no	yes	yes	no	yes	no	no	don't know	no	somewhat good	somewhat good	somewhat pleasant	somewhat pleasant	mostly true	mostly true	easy	very easy	Not taken IPT
286	less20	monogamy	primary	UNEMPLOYED	0	permanentresident	1	5	yes	don't know	no	no	don't know	don't know	don't know	don't know	don't know	somewhat good	very good	very pleasant	very pleasant	TRUE	TRUE	easy	easy	Taken IPT
287	20andabove	monogamy	none	UNEMPLOYED	0	permanentresident	3	5	yes	yes	no	don't know	no	don't know	don't know	yes	yes	very good	somewhat good	somewhat pleasant	somewhat pleasant	TRUE	very true	easy	very easy	Not taken IPT
288	20andabove	monogamy	secondary	UNEMPLOYED	0	permanentresident	1	5	no	no	don't know	don't know	don't know	don't know	don't know	no	no	very good	somewhat good	somewhat pleasant	somewhat pleasant	TRUE	TRUE	easy	easy	Not taken IPT
289	20andabove	polygamy	none	EMPLOYED	3000	IDP	6	4	no	no	no	yes	no	yes	no	yes	yes	somewhat good	very good	very pleasant	very pleasant	very true	very true	very easy	very easy	Not taken IPT
290	20andabove	monogamy	primary	UNEMPLOYED	0	permanentresident	2	5	no	no	no	yes	no	yes	no	yes	yes	very good	very good	somewhat pleasant	somewhat pleasant	mostly true	mostly true	very easy	very easy	Taken IPT
291	less20	monogamy	none	UNEMPLOYED	0	permanentresident	2	5	no	yes	don't know	don't know	don't know	don't know	don't know	yes	no	very good	very good	somewhat pleasant	somewhat pleasant	TRUE	TRUE	easy	easy	Not taken IPT
292	less20	polygamy	secondary	UNEMPLOYED	0	permanentresident	1	5	yes	no	yes	yes	don't know	no	don't know	yes	yes	somewhat good	somewhat good	somewhat pleasant	somewhat pleasant	very true	very true	very easy	very easy	Not taken IPT
293	20andabove	monogamy	none	EMPLOYED	6000	permanentresident	5	4	yes	don't know	no	don't know	don't know	yes	no	don't know	no	very good	somewhat bad	somewhat pleasant	very pleasant	TRUE	very true	easy	easy	Taken IPT
294	20andabove	monogamy	tertiary	EMPLOYED	45000	permanentresident	4	5	no	yes	no	yes	no	yes	no	yes	yes	very good	very good	very pleasant	somewhat pleasant	mostly true	TRUE	very easy	very easy	Not taken IPT
295	20andabove	monogamy	tertiary	UNEMPLOYED	0	permanentresident	1	5	yes	no	don't know	don't know	don't know	don't know	don't know	don't know	no	neither bad nor good	somewhat good	somewhat pleasant	somewhat pleasant	mostly true	very true	easy	hard	Not taken IPT
296	20andabove	monogamy	none	EMPLOYED	6000	permanentresident	2	5	yes	no	yes	don't know	don't know	don't know	don't know	don't know	don't know	neither bad nor good	neither bad nor good	neither unpleasant nor pleasant	neither unpleasant nor pleasant	untrue	mostly true	easy	hard	Not taken IPT
297	20andabove	polygamy	none	UNEMPLOYED	0	permanentresident	6	5	yes	yes	no	yes	no	yes	don't know	don't know	don't know	somewhat good	somewhat good	very pleasant	very pleasant	mostly true	mostly true	easy	easy	Not taken IPT
298	20andabove	monogamy	tertiary	EMPLOYED	2000	permanentresident	8	5	no	yes	no	no	no	yes	no	no	no	neither bad nor good	somewhat good	neither unpleasant nor pleasant	somewhat pleasant	TRUE	mostly true	easy	hard	Taken IPT
299	20andabove	monogamy	none	UNEMPLOYED	0	permanentresident	3	5	no	don't know	don't know	don't know	don't know	don't know	yes	yes	yes	somewhat good	somewhat good	somewhat pleasant	somewhat pleasant	very true	very true	very easy	very easy	Taken IPT
300	20andabove	monogamy	primary	EMPLOYED	12000	permanentresident	3	5	no	yes	no	yes	no	yes	no	no	don't know	very good	somewhat good	somewhat pleasant	somewhat pleasant	mostly true	TRUE	very easy	very easy	Taken IPT
301	20andabove	monogamy	secondary	EMPLOYED	12000	permanentresident	2	5	no	don't know	yes	don't know	don't know	don't know	don't know	no	no	neither bad nor good	somewhat bad	somewhat pleasant	neither unpleasant nor pleasant	TRUE	untrue	hard	hard	Not taken IPT
302	20andabove	monogamy	none	UNEMPLOYED	0	IDP	5	4	yes	yes	yes	don't know	don't know	yes	don't know	yes	yes	very good	somewhat good	very unpleasant	very unpleasant	very untrue	very untrue	easy	hard	Taken IPT
303	20andabove	monogamy	none	UNEMPLOYED	0	permanentresident	1	5	yes	yes	no	yes	no	yes	no	yes	yes	very good	very good	very pleasant	very pleasant	very true	very true	very easy	very easy	Taken IPT
304	20andabove	monogamy	none	UNEMPLOYED	0	permanentresident	4	4	no	yes	don't know	don't know	yes	don't know	don't know	don't know	don't know	neither bad nor good	very good	neither unpleasant nor pleasant	very pleasant	TRUE	untrue	easy	very easy	Not taken IPT
305	20andabove	monogamy	primary	UNEMPLOYED	0	IDP	3	5	no	yes	yes	no	no	yes	no	no	no	very good	very good	very pleasant	very pleasant	very true	very true	easy	easy	Not taken IPT
306	20andabove	monogamy	primary	UNEMPLOYED	0	permanentresident	2	5	no	yes	no	yes	no	yes	no	yes	yes	very good	very good	very pleasant	very pleasant	mostly true	mostly true	easy	very easy	Taken IPT
307	20andabove	monogamy	primary	EMPLOYED	5000	IDP	6	5	no	yes	don't know	don't know	no	yes	no	no	no	very good	very good	very pleasant	very pleasant	mostly true	TRUE	very easy	very easy	Taken IPT
308	20andabove	monogamy	none	UNEMPLOYED	0	permanentresident	3	5	yes	don't know	don't know	don't know	don't know	don't know	don't know	no	yes	somewhat good	somewhat good	somewhat pleasant	neither unpleasant nor pleasant	mostly true	mostly true	very easy	easy	Taken IPT
309	20andabove	monogamy	secondary	UNEMPLOYED	0	permanentresident	6	4	no	no	don't know	don't know	don't know	don't know	don't know	don't know	don't know	very good	very good	neither unpleasant nor pleasant	somewhat pleasant	very true	mostly true	very easy	easy	Not taken IPT
310	20andabove	monogamy	none	UNEMPLOYED	0	permanentresident	7	5	no	yes	no	yes	no	yes	no	no	yes	very good	very good	very pleasant	very pleasant	TRUE	mostly true	very easy	very easy	Not taken IPT
311	20andabove	monogamy	secondary	EMPLOYED	4000	permanentresident	4	5	yes	no	no	yes	no	yes	no	yes	yes	very good	somewhat good	somewhat pleasant	somewhat pleasant	very true	TRUE	easy	very easy	Not taken IPT
312	20andabove	monogamy	none	UNEMPLOYED	0	IDP	4	5	yes	yes	no	yes	no	yes	no	yes	yes	somewhat good	somewhat good	somewhat pleasant	somewhat pleasant	mostly true	very true	very easy	very easy	Not taken IPT
313	less20	monogamy	none	UNEMPLOYED	0	permanentresident	2	5	no	yes	no	yes	yes	yes	no	yes	yes	somewhat good	somewhat good	very pleasant	very pleasant	very true	very true	very easy	very easy	Not taken IPT
314	less20	monogamy	none	UNEMPLOYED	0	permanentresident	3	5	no	no	no	no	don't know	don't know	don't know	no	no	somewhat good	somewhat good	somewhat pleasant	somewhat pleasant	TRUE	TRUE	very easy	very easy	Taken IPT
315	20andabove	monogamy	secondary	EMPLOYED	7000	permanentresident	5	4	no	no	don't know	don't know	don't know	don't know	don't know	no	no	very good	very good	very pleasant	very pleasant	TRUE	TRUE	very easy	very easy	Not taken IPT
316	20andabove	monogamy	tertiary	EMPLOYED	1000	permanentresident	4	5	no	no	don't know	don't know	don't know	don't know	don't know	no	no	very good	very good	very pleasant	very pleasant	TRUE	TRUE	easy	easy	Not taken IPT
317	20andabove	monogamy	tertiary	EMPLOYED	30000	permanentresident	3	5	yes	yes	no	yes	no	yes	no	no	no	very good	very good	very pleasant	very pleasant	very true	very true	very easy	very easy	Not taken IPT
318	20andabove	monogamy	none	UNEMPLOYED	0	IDP	4	5	no	no	don't know	don't know	don't know	don't know	don't know	no	no	somewhat good	neither bad nor good	neither unpleasant nor pleasant	neither unpleasant nor pleasant	TRUE	mostly true	easy	easy	Not taken IPT
319	20andabove	polygamy	secondary	EMPLOYED	2500	permanentresident	9	5	yes	yes	no	yes	no	yes	no	yes	yes	very good	very good	somewhat pleasant	very pleasant	very true	very true	very easy	very easy	Not taken IPT
320	20andabove	monogamy	none	UNEMPLOYED	0	permanentresident	6	5	no	no	yes	no	no	yes	no	yes	no	somewhat good	somewhat good	somewhat pleasant	somewhat pleasant	very true	mostly true	easy	very easy	Not taken IPT
321	20andabove	monogamy	none	EMPLOYED	7000	permanentresident	5	4	yes	yes	no	yes	no	yes	no	yes	yes	somewhat good	somewhat good	somewhat pleasant	somewhat pleasant	very true	very true	very easy	very easy	Not taken IPT
322	20andabove	monogamy	tertiary	EMPLOYED	30000	permanentresident	2	4	no	yes	yes	no	yes	no	no	yes	no	very good	very good	very pleasant	somewhat pleasant	TRUE	TRUE	very easy	very easy	Taken IPT
323	20andabove	polygamy	secondary	UNEMPLOYED	0	permanentresident	1	4	no	yes	don't know	don't know	no	yes	no	no	no	very good	very good	somewhat pleasant	somewhat pleasant	TRUE	TRUE	very easy	very easy	Not taken IPT
324	20andabove	monogamy	tertiary	EMPLOYED	50000	permanentresident	4	4	yes	yes	no	yes	no	yes	no	no	yes	very good	somewhat good	somewhat pleasant	somewhat pleasant	mostly true	mostly true	very easy	very easy	Taken IPT
325	20andabove	monogamy	primary	EMPLOYED	20000	IDP	2	5	no	yes	don't know	don't know	don't know	yes	don't know	yes	yes	very good	very good	somewhat pleasant	somewhat pleasant	TRUE	TRUE	easy	very easy	Not taken IPT
326	20andabove	monogamy	none	EMPLOYED	10000	permanentresident	2	4	no	yes	don't know	don't know	don't know	don't know	don't know	don't know	don't know	very good	very good	very pleasant	very pleasant	very true	very true	very easy	very easy	Not taken IPT
327	20andabove	polygamy	secondary	UNEMPLOYED	0	IDP	8	5	no	yes	don't know	don't know	don't know	don't know	don't know	no	no	very good	very good	very pleasant	very pleasant	TRUE	TRUE	easy	easy	Taken IPT
328	20andabove	monogamy	secondary	UNEMPLOYED	0	permanentresident	1	4	no	yes	no	yes	no	yes	no	no	no	very good	very good	somewhat pleasant	somewhat pleasant	TRUE	TRUE	easy	easy	Taken IPT
329	20andabove	polygamy	none	EMPLOYED	5000	permanentresident	2	4	no	no	yes	no	yes	no	no	no	no	somewhat good	somewhat good	somewhat pleasant	somewhat pleasant	TRUE	TRUE	easy	easy	Taken IPT
330	20andabove	polygamy	none	UNEMPLOYED	0	IDP	3	5	no	yes	no	yes	no	yes	don't know	yes	yes	very good	very good	somewhat pleasant	somewhat pleasant	TRUE	TRUE	very easy	very easy	Not taken IPT
331	20andabove	monogamy	primary	UNEMPLOYED	0	permanentresident	4	4	yes	yes	yes	no	yes	no	no	yes	yes	somewhat good	somewhat good	somewhat pleasant	very pleasant	mostly true	very true	very easy	very easy	Not taken IPT
332	20andabove	monogamy	none	UNEMPLOYED	19000	permanentresident	1	4	no	yes	no	yes	no	yes	don't know	yes	no	very good	very good	somewhat pleasant	very unpleasant	mostly true	mostly true	easy	easy	Not taken IPT
333	less20	polygamy	primary	UNEMPLOYED	0	permanentresident	2	5	no	yes	no	yes	yes	no	no	no	no	somewhat good	somewhat good	somewhat pleasant	somewhat pleasant	mostly true	mostly true	very easy	easy	Taken IPT
334	20andabove	polygamy	secondary	UNEMPLOYED	0	IDP	5	5	yes	no	yes	no	yes	no	no	no	don't know	very good	very good	somewhat pleasant	somewhat pleasant	TRUE	TRUE	easy	easy	Taken IPT
335	20andabove	polygamy	none	EMPLOYED	8000	permanentresident	7	5	no	yes	no	yes	no	yes	no	no	no	somewhat good	somewhat good	somewhat pleasant	somewhat pleasant	very true	very true	very easy	very easy	Taken IPT
336	20andabove	monogamy	none	UNEMPLOYED	0	permanentresident	1	5	yes	don't know	don't know	don't know	don't know	don't know	don't know	yes	yes	very good	very good	somewhat pleasant	somewhat pleasant	mostly true	mostly true	easy	easy	Taken IPT
337	20andabove	monogamy	secondary	UNEMPLOYED	0	permanentresident	2	4	yes	no	yes	no	no	no	don't know	no	no	very good	somewhat good	very pleasant	somewhat pleasant	very true	very true	easy	easy	Not taken IPT
338	less20	monogamy	primary	UNEMPLOYED	0	permanentresident	1	4	no	yes	yes	no	yes	no	no	yes	yes	somewhat good	somewhat good	somewhat pleasant	somewhat pleasant	mostly true	mostly true	easy	easy	Not taken IPT
339	less20	polygamy	none	EMPLOYED	20000	permanentresident	1	5	no	yes	don't know	yes	don't know	don't know	don't know	no	no	somewhat bad	neither bad nor good	neither unpleasant nor pleasant	someaht unpleasant	untrue	TRUE	easy	easy	Not taken IPT
340	20andabove	monogamy	secondary	UNEMPLOYED	0	permanentresident	2	5	yes	yes	yes	no	yes	don't know	don't know	no	no	very good	somewhat good	somewhat pleasant	very pleasant	TRUE	mostly true	easy	very easy	Not taken IPT
341	20andabove	monogamy	none	UNEMPLOYED	0	permanentresident	4	5	no	no	yes	no	no	no	yes	no	no	neither bad nor good	neither bad nor good	somewhat pleasant	somewhat pleasant	TRUE	TRUE	easy	easy	Not taken IPT
342	20andabove	monogamy	none	UNEMPLOYED	0	permanentresident	2	4	no	yes	no	yes	no	yes	no	no	no	very good	very good	very pleasant	very pleasant	TRUE	TRUE	easy	easy	Not taken IPT
343	20andabove	monogamy	none	UNEMPLOYED	0	permanentresident	7	5	yes	no	no	no	no	no	no	don't know	don't know	very good	very good	very pleasant	very pleasant	very true	very true	very easy	very easy	Taken IPT
344	20andabove	monogamy	none	EMPLOYED	7000	permanentresident	5	4	no	no	no	yes	no	yes	no	yes	yes	very good	somewhat good	very pleasant	very pleasant	very true	very true	very easy	very easy	Not taken IPT
345	20andabove	monogamy	none	UNEMPLOYED	0	permanentresident	5	4	no	yes	don't know	don't know	no	yes	no	no	no	very good	very good	very pleasant	very pleasant	TRUE	mostly true	easy	easy	Taken IPT
346	20andabove		none	UNEMPLOYED	0	IDP	2	4	yes	no	don't know	don't know	don't know	don't know	don't know	no	no	very good	very good	very pleasant	very pleasant	untrue	very true	easy	easy	Not taken IPT
347	20andabove	polygamy	primary	EMPLOYED	2500	permanentresident	9	5	no	yes	no	yes	don't know	yes	no	no	no	somewhat good	very good	very pleasant	somewhat pleasant	very true	mostly true	easy	very easy	Taken IPT
348	20andabove	monogamy	none	EMPLOYED	2000	IDP	7	5	yes	don't know	don't know	don't know	don't know	don't know	no	no	don't know	somewhat good	very good	very pleasant	very pleasant	TRUE	TRUE	easy	easy	Taken IPT
349	20andabove	monogamy	primary	UNEMPLOYED	0	permanentresident	2	4	yes	yes	no	don't know	don't know	don't know	don't know	no	no	somewhat good	neither bad nor good	somewhat pleasant	somewhat pleasant	TRUE	TRUE	easy	easy	Not taken IPT
350	20andabove	monogamy	secondary	EMPLOYED	1500	permanentresident	3	5	no	don't know	yes	yes	yes	yes	yes	yes	yes	somewhat good	somewhat good	somewhat pleasant	somewhat pleasant	very true	very true	easy	easy	Not taken IPT
351	20andabove	monogamy	none	UNEMPLOYED	0	IDP	3	5	no	yes	no	yes	no	yes	no	no	yes	very good	very good	very pleasant	very pleasant	mostly true	TRUE	very easy	very easy	Taken IPT
352	20andabove	polygamy	secondary	EMPLOYED	5000	IDP	2	4	no	yes	yes	no	no	yes	no	no	yes	very good	somewhat good	somewhat pleasant	very pleasant	mostly true	TRUE	very easy	very easy	Not taken IPT
353	20andabove	monogamy	secondary	EMPLOYED	20000	permanentresident	5	5	no	yes	don't know	yes	don't know	don't know	don't know	don't know	don't know	very good	very good	somewhat pleasant	somewhat pleasant	very true	very true	very easy	very easy	Taken IPT
354	20andabove	monogamy	secondary	UNEMPLOYED	0	IDP	5	5	yes	yes	yes	no	no	don't know	don't know	no	no	neither bad nor good	somewhat good	somewhat pleasant	very pleasant	mostly true	TRUE	easy	easy	Not taken IPT
355	20andabove	monogamy	none	EMPLOYED	8000	permanentresident	7	5	no	no	no	yes	no	yes	no	yes	yes	somewhat good	somewhat good	somewhat pleasant	somewhat pleasant	mostly true	TRUE	very easy	very easy	Taken IPT
356	20andabove	polygamy	none	UNEMPLOYED	0	permanentresident	8	5	no	no	yes	no	yes	no	yes	yes	no	very good	very good	very pleasant	very pleasant	TRUE	TRUE	easy	easy	Not taken IPT
357	20andabove	polygamy	primary	EMPLOYED	1500	permanentresident	6	4	no	yes	yes	no	no	no	yes	no	no	somewhat good	somewhat bad	neither unpleasant nor pleasant	somewhat pleasant	TRUE	mostly true	hard	easy	Taken IPT
358	20andabove	monogamy	none	UNEMPLOYED	0	IDP	9	5	no	yes	yes	no	no	yes	no	no	no	somewhat good	somewhat good	somewhat pleasant	somewhat pleasant	TRUE	TRUE	easy	easy	Not taken IPT
359	20andabove	monogamy	secondary	UNEMPLOYED	0	permanentresident	2	4	no	yes	yes	yes	yes	no	no	yes	yes	very good	very good	very pleasant	very pleasant	very true	very true	very easy	very easy	Taken IPT
360	20andabove	polygamy	secondary	UNEMPLOYED	0	IDP	4	5	no	yes	no	no	no	yes	no	don't know	no	very good	very good	very pleasant	very pleasant	untrue	untrue	easy	easy	Taken IPT
361	20andabove	monogamy	secondary	EMPLOYED	4000	IDP	3	5	yes	yes	yes	no	yes	don't know	don't know	no	no	very good	somewhat good	somewhat pleasant	very pleasant	TRUE	mostly true	very easy	very easy	Not taken IPT
362	20andabove	monogamy	tertiary	UNEMPLOYED	0	IDP	2	5	no	don't know	don't know	don't know	don't know	don't know	don't know	no	don't know	neither bad nor good	neither bad nor good	somewhat pleasant	somewhat pleasant	mostly true	TRUE	easy	easy	Not taken IPT
363	20andabove	monogamy	secondary	EMPLOYED	15000	permanentresident	4	5	no	yes	no	yes	no	yes	no	no	no	somewhat good	somewhat good	very pleasant	very pleasant	very true	mostly true	easy	easy	Taken IPT
364	20andabove	monogamy	none	UNEMPLOYED	0	permanentresident	5	4	yes	yes	no	yes	yes	no	no	yes	don't know	somewhat good	somewhat good	somewhat pleasant	somewhat pleasant	TRUE	TRUE	easy	easy	Taken IPT
365	20andabove	monogamy	primary	EMPLOYED	5500	permanentresident	6	5	no	yes	yes	no	no	no	yes	no	no	very good	very good	very pleasant	very pleasant	very true	very true	very easy	very easy	Taken IPT
366	20andabove	monogamy	tertiary	EMPLOYED	2000	permanentresident	2	5	no	yes	yes	no	no	yes	no	yes	yes	very good	somewhat good	neither unpleasant nor pleasant	somewhat pleasant	mostly untrue	very true	very easy	very easy	Taken IPT
367	20andabove	monogamy	none	UNEMPLOYED	0	IDP	5	4	no	no	don't know	don't know	don't know	don't know	don't know	don't know	don't know	very good	very good	very pleasant	somewhat pleasant	mostly true	mostly true	very easy	very easy	Not taken IPT
368	20andabove	monogamy	primary	EMPLOYED	5000	permanentresident	7	5	no	yes	don't know	don't know	don't know	yes	don't know	no	no	very good	very good	very pleasant	very pleasant	TRUE	TRUE	easy	easy	Not taken IPT
369	20andabove	polygamy	none	UNEMPLOYED	0	IDP	3	4	no	don't know	don't know	don't know	don't know	no	no	no	no	neither bad nor good	somewhat bad	neither unpleasant nor pleasant	neither unpleasant nor pleasant	TRUE	mostly true	easy	hard	Not taken IPT
370	less20	monogamy	secondary	UNEMPLOYED	0	permanentresident	2	4	no	yes	no	no	don't know	don't know	don't know	no	no	somewhat good	very good	somewhat pleasant	very pleasant	mostly true	very true	easy	very easy	Taken IPT
371	20andabove	monogamy	none	UNEMPLOYED	0	permanentresident	1	5	yes	yes	no	yes	yes	no	no	yes	no	very good	very good	somewhat pleasant	somewhat pleasant	TRUE	TRUE	easy	easy	Taken IPT
372	20andabove	monogamy	primary	EMPLOYED	10000	IDP	9	5	no	yes	yes	don't know	don't know	yes	don't know	yes	yes	very good	neither bad nor good	somewhat pleasant	somewhat pleasant	mostly true	very true	very easy	very easy	Not taken IPT
373	20andabove	monogamy	secondary	EMPLOYED	9000	permanentresident	3	5	no	yes	no	yes	no	yes	no	yes	yes	very good	very good	somewhat pleasant	very pleasant	TRUE	TRUE	very easy	easy	Not taken IPT
374	20andabove	polygamy	none	EMPLOYED	19000	permanentresident	6	5	yes	yes	no	yes	no	yes	no	yes	no	very good	very good	very pleasant	very pleasant	very true	very true	very easy	very easy	Taken IPT
375	less20	monogamy	secondary	UNEMPLOYED	0	permanentresident	1	5	no	yes	no	yes	no	yes	no	yes	no	very good	very good	somewhat pleasant	very pleasant	very true	very true	hard	very easy	Taken IPT
376	20andabove	monogamy	secondary	EMPLOYED	4000	permanentresident	3	5	no	yes	no	yes	yes	no	no	yes	yes	very good	very good	very pleasant	someaht unpleasant	very true	very true	very easy	very easy	Not taken IPT
377	20andabove	monogamy	none	UNEMPLOYED	0	IDP	6	4	no	yes	yes	yes	yes	no	no	yes	no	somewhat good	somewhat good	somewhat pleasant	somewhat pleasant	mostly true	mostly true	easy	easy	Not taken IPT
378	20andabove	polygamy	secondary	EMPLOYED	2000	permanentresident	1	5	no	no	don't know	don't know	don't know	don't know	no	no	no	very good	very good	very pleasant	very pleasant	TRUE	TRUE	very easy	very easy	Taken IPT
379	20andabove	monogamy	tertiary	EMPLOYED	17000	permanentresident	2	4	no	yes	no	yes	no	yes	no	no	yes	somewhat good	somewhat good	somewhat pleasant	somewhat pleasant	mostly true	mostly true	very easy	very easy	Taken IPT
380	20andabove	polygamy	none	UNEMPLOYED	0	permanentresident	7	5	no	yes	yes	no	no	yes	no	yes	yes	very good	very good	very pleasant	very pleasant	very true	very true	very easy	very easy	Not taken IPT
